# Supplementary material for: PubChem3D: Shape compatibility filtering using molecular shape quadrupoles
Source: J Cheminform. 2011 Jul 20;3:25. doi: 10.1186/1758-2946-3-25 (PMC3158422; doi:10.1186/1758-2946-3-25)
Supplement: Additional file 1 — Quadrupole filters. A zip archive of text files containing information on the maximum quadrupole differences as a function of molecular volumes. [file 1758-2946-3-25-S1.ZIP]

Archive with 365 entries (361 files):
- filters/
- filters/anvol_mod/
- filters/anvol_mod/Nbr_VQ_anvol_1_80_neg.txt.gz
- filters/anvol_mod/Nbr_VQ_anvol_1_80_pos.txt.gz
- filters/anvol_mod/Nbr_VQ_anvol_1_81_neg.txt.gz
- filters/anvol_mod/Nbr_VQ_anvol_1_81_pos.txt.gz
- filters/anvol_mod/Nbr_VQ_anvol_1_82_neg.txt.gz
- filters/anvol_mod/Nbr_VQ_anvol_1_82_pos.txt.gz
- filters/anvol_mod/Nbr_VQ_anvol_1_83_neg.txt.gz
- filters/anvol_mod/Nbr_VQ_anvol_1_83_pos.txt.gz
- filters/anvol_mod/Nbr_VQ_anvol_1_84_neg.txt.gz
- filters/anvol_mod/Nbr_VQ_anvol_1_84_pos.txt.gz
- filters/anvol_mod/Nbr_VQ_anvol_1_85_neg.txt.gz
- filters/anvol_mod/Nbr_VQ_anvol_1_85_pos.txt.gz
- filters/anvol_mod/Nbr_VQ_anvol_1_86_neg.txt.gz
- filters/anvol_mod/Nbr_VQ_anvol_1_86_pos.txt.gz
- filters/anvol_mod/Nbr_VQ_anvol_1_87_neg.txt.gz
- filters/anvol_mod/Nbr_VQ_anvol_1_87_pos.txt.gz
- filters/anvol_mod/Nbr_VQ_anvol_1_88_neg.txt.gz
- filters/anvol_mod/Nbr_VQ_anvol_1_88_pos.txt.gz
- filters/anvol_mod/Nbr_VQ_anvol_1_89_neg.txt.gz
- filters/anvol_mod/Nbr_VQ_anvol_1_89_pos.txt.gz
- filters/anvol_mod/Nbr_VQ_anvol_1_90_neg.txt.gz
- filters/anvol_mod/Nbr_VQ_anvol_1_90_pos.txt.gz
- filters/anvol_mod/Nbr_VQ_anvol_1_91_neg.txt.gz
- filters/anvol_mod/Nbr_VQ_anvol_1_91_pos.txt.gz
- filters/anvol_mod/Nbr_VQ_anvol_1_92_neg.txt.gz
- filters/anvol_mod/Nbr_VQ_anvol_1_92_pos.txt.gz
- filters/anvol_mod/Nbr_VQ_anvol_1_93_neg.txt.gz
- filters/anvol_mod/Nbr_VQ_anvol_1_93_pos.txt.gz
- filters/anvol_mod/Nbr_VQ_anvol_1_94_neg.txt.gz
- filters/anvol_mod/Nbr_VQ_anvol_1_94_pos.txt.gz
- filters/anvol_mod/Nbr_VQ_anvol_1_95_neg.txt.gz
- filters/anvol_mod/Nbr_VQ_anvol_1_95_pos.txt.gz
- filters/anvol_mod/Nbr_VQ_anvol_1_96_neg.txt.gz
- filters/anvol_mod/Nbr_VQ_anvol_1_96_pos.txt.gz
- filters/anvol_mod/Nbr_VQ_anvol_1_97_neg.txt.gz
- filters/anvol_mod/Nbr_VQ_anvol_1_97_pos.txt.gz
- filters/anvol_mod/Nbr_VQ_anvol_1_98_neg.txt.gz
- filters/anvol_mod/Nbr_VQ_anvol_1_98_pos.txt.gz
- filters/anvol_mod/Nbr_VQ_anvol_1_99_neg.txt.gz
- filters/anvol_mod/Nbr_VQ_anvol_1_99_pos.txt.gz
- filters/anvol_mod/Nbr_VQ_anvol_2_80_neg.txt.gz
- filters/anvol_mod/Nbr_VQ_anvol_2_80_pos.txt.gz
- filters/anvol_mod/Nbr_VQ_anvol_2_81_neg.txt.gz
- filters/anvol_mod/Nbr_VQ_anvol_2_81_pos.txt.gz
- filters/anvol_mod/Nbr_VQ_anvol_2_82_neg.txt.gz
- filters/anvol_mod/Nbr_VQ_anvol_2_82_pos.txt.gz
- filters/anvol_mod/Nbr_VQ_anvol_2_83_neg.txt.gz
- filters/anvol_mod/Nbr_VQ_anvol_2_83_pos.txt.gz
- filters/anvol_mod/Nbr_VQ_anvol_2_84_neg.txt.gz
- filters/anvol_mod/Nbr_VQ_anvol_2_84_pos.txt.gz
- filters/anvol_mod/Nbr_VQ_anvol_2_85_neg.txt.gz
- filters/anvol_mod/Nbr_VQ_anvol_2_85_pos.txt.gz
- filters/anvol_mod/Nbr_VQ_anvol_2_86_neg.txt.gz
- filters/anvol_mod/Nbr_VQ_anvol_2_86_pos.txt.gz
- filters/anvol_mod/Nbr_VQ_anvol_2_87_neg.txt.gz
- filters/anvol_mod/Nbr_VQ_anvol_2_87_pos.txt.gz
- filters/anvol_mod/Nbr_VQ_anvol_2_88_neg.txt.gz
- filters/anvol_mod/Nbr_VQ_anvol_2_88_pos.txt.gz
- filters/anvol_mod/Nbr_VQ_anvol_2_89_neg.txt.gz
- filters/anvol_mod/Nbr_VQ_anvol_2_89_pos.txt.gz
- filters/anvol_mod/Nbr_VQ_anvol_2_90_neg.txt.gz
- filters/anvol_mod/Nbr_VQ_anvol_2_90_pos.txt.gz
- filters/anvol_mod/Nbr_VQ_anvol_2_91_neg.txt.gz
- filters/anvol_mod/Nbr_VQ_anvol_2_91_pos.txt.gz
- filters/anvol_mod/Nbr_VQ_anvol_2_92_neg.txt.gz
- filters/anvol_mod/Nbr_VQ_anvol_2_92_pos.txt.gz
- filters/anvol_mod/Nbr_VQ_anvol_2_93_neg.txt.gz
- filters/anvol_mod/Nbr_VQ_anvol_2_93_pos.txt.gz
- filters/anvol_mod/Nbr_VQ_anvol_2_94_neg.txt.gz
- filters/anvol_mod/Nbr_VQ_anvol_2_94_pos.txt.gz
- filters/anvol_mod/Nbr_VQ_anvol_2_95_neg.txt.gz
- filters/anvol_mod/Nbr_VQ_anvol_2_95_pos.txt.gz
- filters/anvol_mod/Nbr_VQ_anvol_2_96_neg.txt.gz
- filters/anvol_mod/Nbr_VQ_anvol_2_96_pos.txt.gz
- filters/anvol_mod/Nbr_VQ_anvol_2_97_neg.txt.gz
- filters/anvol_mod/Nbr_VQ_anvol_2_97_pos.txt.gz
- filters/anvol_mod/Nbr_VQ_anvol_2_98_neg.txt.gz
- filters/anvol_mod/Nbr_VQ_anvol_2_98_pos.txt.gz
- filters/anvol_mod/Nbr_VQ_anvol_2_99_neg.txt.gz
- filters/anvol_mod/Nbr_VQ_anvol_2_99_pos.txt.gz
- filters/anvol_mod/Nbr_VQ_anvol_3_80_neg.txt.gz
- filters/anvol_mod/Nbr_VQ_anvol_3_80_pos.txt.gz
- filters/anvol_mod/Nbr_VQ_anvol_3_81_neg.txt.gz
- filters/anvol_mod/Nbr_VQ_anvol_3_81_pos.txt.gz
- filters/anvol_mod/Nbr_VQ_anvol_3_82_neg.txt.gz
- filters/anvol_mod/Nbr_VQ_anvol_3_82_pos.txt.gz
- filters/anvol_mod/Nbr_VQ_anvol_3_83_neg.txt.gz
- filters/anvol_mod/Nbr_VQ_anvol_3_83_pos.txt.gz
- filters/anvol_mod/Nbr_VQ_anvol_3_84_neg.txt.gz
- filters/anvol_mod/Nbr_VQ_anvol_3_84_pos.txt.gz
- filters/anvol_mod/Nbr_VQ_anvol_3_85_neg.txt.gz
- filters/anvol_mod/Nbr_VQ_anvol_3_85_pos.txt.gz
- filters/anvol_mod/Nbr_VQ_anvol_3_86_neg.txt.gz
- filters/anvol_mod/Nbr_VQ_anvol_3_86_pos.txt.gz
- filters/anvol_mod/Nbr_VQ_anvol_3_87_neg.txt.gz
- filters/anvol_mod/Nbr_VQ_anvol_3_87_pos.txt.gz
- filters/anvol_mod/Nbr_VQ_anvol_3_88_neg.txt.gz
- filters/anvol_mod/Nbr_VQ_anvol_3_88_pos.txt.gz
- filters/anvol_mod/Nbr_VQ_anvol_3_89_neg.txt.gz
- filters/anvol_mod/Nbr_VQ_anvol_3_89_pos.txt.gz
- filters/anvol_mod/Nbr_VQ_anvol_3_90_neg.txt.gz
- filters/anvol_mod/Nbr_VQ_anvol_3_90_pos.txt.gz
- filters/anvol_mod/Nbr_VQ_anvol_3_91_neg.txt.gz
- filters/anvol_mod/Nbr_VQ_anvol_3_91_pos.txt.gz
- filters/anvol_mod/Nbr_VQ_anvol_3_92_neg.txt.gz
- filters/anvol_mod/Nbr_VQ_anvol_3_92_pos.txt.gz
- filters/anvol_mod/Nbr_VQ_anvol_3_93_neg.txt.gz
- filters/anvol_mod/Nbr_VQ_anvol_3_93_pos.txt.gz
- filters/anvol_mod/Nbr_VQ_anvol_3_94_neg.txt.gz
- filters/anvol_mod/Nbr_VQ_anvol_3_94_pos.txt.gz
- filters/anvol_mod/Nbr_VQ_anvol_3_95_neg.txt.gz
- filters/anvol_mod/Nbr_VQ_anvol_3_95_pos.txt.gz
- filters/anvol_mod/Nbr_VQ_anvol_3_96_neg.txt.gz
- filters/anvol_mod/Nbr_VQ_anvol_3_96_pos.txt.gz
- filters/anvol_mod/Nbr_VQ_anvol_3_97_neg.txt.gz
- filters/anvol_mod/Nbr_VQ_anvol_3_97_pos.txt.gz
- filters/anvol_mod/Nbr_VQ_anvol_3_98_neg.txt.gz
- filters/anvol_mod/Nbr_VQ_anvol_3_98_pos.txt.gz
- filters/anvol_mod/Nbr_VQ_anvol_3_99_neg.txt.gz
- filters/anvol_mod/Nbr_VQ_anvol_3_99_pos.txt.gz
- filters/mpvol_mod/
- filters/mpvol_mod/Nbr_VQ_mpvol_1_80_neg.txt.gz
- filters/mpvol_mod/Nbr_VQ_mpvol_1_80_pos.txt.gz
- filters/mpvol_mod/Nbr_VQ_mpvol_1_81_neg.txt.gz
- filters/mpvol_mod/Nbr_VQ_mpvol_1_81_pos.txt.gz
- filters/mpvol_mod/Nbr_VQ_mpvol_1_82_neg.txt.gz
- filters/mpvol_mod/Nbr_VQ_mpvol_1_82_pos.txt.gz
- filters/mpvol_mod/Nbr_VQ_mpvol_1_83_neg.txt.gz
- filters/mpvol_mod/Nbr_VQ_mpvol_1_83_pos.txt.gz
- filters/mpvol_mod/Nbr_VQ_mpvol_1_84_neg.txt.gz
- filters/mpvol_mod/Nbr_VQ_mpvol_1_84_pos.txt.gz
- filters/mpvol_mod/Nbr_VQ_mpvol_1_85_neg.txt.gz
- filters/mpvol_mod/Nbr_VQ_mpvol_1_85_pos.txt.gz
- filters/mpvol_mod/Nbr_VQ_mpvol_1_86_neg.txt.gz
- filters/mpvol_mod/Nbr_VQ_mpvol_1_86_pos.txt.gz
- filters/mpvol_mod/Nbr_VQ_mpvol_1_87_neg.txt.gz
- filters/mpvol_mod/Nbr_VQ_mpvol_1_87_pos.txt.gz
- filters/mpvol_mod/Nbr_VQ_mpvol_1_88_neg.txt.gz
- filters/mpvol_mod/Nbr_VQ_mpvol_1_88_pos.txt.gz
- filters/mpvol_mod/Nbr_VQ_mpvol_1_89_neg.txt.gz
- filters/mpvol_mod/Nbr_VQ_mpvol_1_89_pos.txt.gz
- filters/mpvol_mod/Nbr_VQ_mpvol_1_90_neg.txt.gz
- filters/mpvol_mod/Nbr_VQ_mpvol_1_90_pos.txt.gz
- filters/mpvol_mod/Nbr_VQ_mpvol_1_91_neg.txt.gz
- filters/mpvol_mod/Nbr_VQ_mpvol_1_91_pos.txt.gz
- filters/mpvol_mod/Nbr_VQ_mpvol_1_92_neg.txt.gz
- filters/mpvol_mod/Nbr_VQ_mpvol_1_92_pos.txt.gz
- filters/mpvol_mod/Nbr_VQ_mpvol_1_93_neg.txt.gz
- filters/mpvol_mod/Nbr_VQ_mpvol_1_93_pos.txt.gz
- filters/mpvol_mod/Nbr_VQ_mpvol_1_94_neg.txt.gz
- filters/mpvol_mod/Nbr_VQ_mpvol_1_94_pos.txt.gz
- filters/mpvol_mod/Nbr_VQ_mpvol_1_95_neg.txt.gz
- filters/mpvol_mod/Nbr_VQ_mpvol_1_95_pos.txt.gz
- filters/mpvol_mod/Nbr_VQ_mpvol_1_96_neg.txt.gz
- filters/mpvol_mod/Nbr_VQ_mpvol_1_96_pos.txt.gz
- filters/mpvol_mod/Nbr_VQ_mpvol_1_97_neg.txt.gz
- filters/mpvol_mod/Nbr_VQ_mpvol_1_97_pos.txt.gz
- filters/mpvol_mod/Nbr_VQ_mpvol_1_98_neg.txt.gz
- filters/mpvol_mod/Nbr_VQ_mpvol_1_98_pos.txt.gz
- filters/mpvol_mod/Nbr_VQ_mpvol_1_99_neg.txt.gz
- filters/mpvol_mod/Nbr_VQ_mpvol_1_99_pos.txt.gz
- filters/mpvol_mod/Nbr_VQ_mpvol_2_80_neg.txt.gz
- filters/mpvol_mod/Nbr_VQ_mpvol_2_80_pos.txt.gz
- filters/mpvol_mod/Nbr_VQ_mpvol_2_81_neg.txt.gz
- filters/mpvol_mod/Nbr_VQ_mpvol_2_81_pos.txt.gz
- filters/mpvol_mod/Nbr_VQ_mpvol_2_82_neg.txt.gz
- filters/mpvol_mod/Nbr_VQ_mpvol_2_82_pos.txt.gz
- filters/mpvol_mod/Nbr_VQ_mpvol_2_83_neg.txt.gz
- filters/mpvol_mod/Nbr_VQ_mpvol_2_83_pos.txt.gz
- filters/mpvol_mod/Nbr_VQ_mpvol_2_84_neg.txt.gz
- filters/mpvol_mod/Nbr_VQ_mpvol_2_84_pos.txt.gz
- filters/mpvol_mod/Nbr_VQ_mpvol_2_85_neg.txt.gz
- filters/mpvol_mod/Nbr_VQ_mpvol_2_85_pos.txt.gz
- filters/mpvol_mod/Nbr_VQ_mpvol_2_86_neg.txt.gz
- filters/mpvol_mod/Nbr_VQ_mpvol_2_86_pos.txt.gz
- filters/mpvol_mod/Nbr_VQ_mpvol_2_87_neg.txt.gz
- filters/mpvol_mod/Nbr_VQ_mpvol_2_87_pos.txt.gz
- filters/mpvol_mod/Nbr_VQ_mpvol_2_88_neg.txt.gz
- filters/mpvol_mod/Nbr_VQ_mpvol_2_88_pos.txt.gz
- filters/mpvol_mod/Nbr_VQ_mpvol_2_89_neg.txt.gz
- filters/mpvol_mod/Nbr_VQ_mpvol_2_89_pos.txt.gz
- filters/mpvol_mod/Nbr_VQ_mpvol_2_90_neg.txt.gz
- filters/mpvol_mod/Nbr_VQ_mpvol_2_90_pos.txt.gz
- filters/mpvol_mod/Nbr_VQ_mpvol_2_91_neg.txt.gz
- filters/mpvol_mod/Nbr_VQ_mpvol_2_91_pos.txt.gz
- filters/mpvol_mod/Nbr_VQ_mpvol_2_92_neg.txt.gz
- filters/mpvol_mod/Nbr_VQ_mpvol_2_92_pos.txt.gz
- filters/mpvol_mod/Nbr_VQ_mpvol_2_93_neg.txt.gz
- filters/mpvol_mod/Nbr_VQ_mpvol_2_93_pos.txt.gz
- filters/mpvol_mod/Nbr_VQ_mpvol_2_94_neg.txt.gz
- filters/mpvol_mod/Nbr_VQ_mpvol_2_94_pos.txt.gz
- filters/mpvol_mod/Nbr_VQ_mpvol_2_95_neg.txt.gz
- filters/mpvol_mod/Nbr_VQ_mpvol_2_95_pos.txt.gz
- filters/mpvol_mod/Nbr_VQ_mpvol_2_96_neg.txt.gz
- filters/mpvol_mod/Nbr_VQ_mpvol_2_96_pos.txt.gz
- filters/mpvol_mod/Nbr_VQ_mpvol_2_97_neg.txt.gz
- filters/mpvol_mod/Nbr_VQ_mpvol_2_97_pos.txt.gz
- filters/mpvol_mod/Nbr_VQ_mpvol_2_98_neg.txt.gz
- filters/mpvol_mod/Nbr_VQ_mpvol_2_98_pos.txt.gz
- filters/mpvol_mod/Nbr_VQ_mpvol_2_99_neg.txt.gz
- filters/mpvol_mod/Nbr_VQ_mpvol_2_99_pos.txt.gz
- filters/mpvol_mod/Nbr_VQ_mpvol_3_80_neg.txt.gz
- filters/mpvol_mod/Nbr_VQ_mpvol_3_80_pos.txt.gz
- filters/mpvol_mod/Nbr_VQ_mpvol_3_81_neg.txt.gz
- filters/mpvol_mod/Nbr_VQ_mpvol_3_81_pos.txt.gz
- filters/mpvol_mod/Nbr_VQ_mpvol_3_82_neg.txt.gz
- filters/mpvol_mod/Nbr_VQ_mpvol_3_82_pos.txt.gz
- filters/mpvol_mod/Nbr_VQ_mpvol_3_83_neg.txt.gz
- filters/mpvol_mod/Nbr_VQ_mpvol_3_83_pos.txt.gz
- filters/mpvol_mod/Nbr_VQ_mpvol_3_84_neg.txt.gz
- filters/mpvol_mod/Nbr_VQ_mpvol_3_84_pos.txt.gz
- filters/mpvol_mod/Nbr_VQ_mpvol_3_85_neg.txt.gz
- filters/mpvol_mod/Nbr_VQ_mpvol_3_85_pos.txt.gz
- filters/mpvol_mod/Nbr_VQ_mpvol_3_86_neg.txt.gz
- filters/mpvol_mod/Nbr_VQ_mpvol_3_86_pos.txt.gz
- filters/mpvol_mod/Nbr_VQ_mpvol_3_87_neg.txt.gz
- filters/mpvol_mod/Nbr_VQ_mpvol_3_87_pos.txt.gz
- filters/mpvol_mod/Nbr_VQ_mpvol_3_88_neg.txt.gz
- filters/mpvol_mod/Nbr_VQ_mpvol_3_88_pos.txt.gz
- filters/mpvol_mod/Nbr_VQ_mpvol_3_89_neg.txt.gz
- filters/mpvol_mod/Nbr_VQ_mpvol_3_89_pos.txt.gz
- filters/mpvol_mod/Nbr_VQ_mpvol_3_90_neg.txt.gz
- filters/mpvol_mod/Nbr_VQ_mpvol_3_90_pos.txt.gz
- filters/mpvol_mod/Nbr_VQ_mpvol_3_91_neg.txt.gz
- filters/mpvol_mod/Nbr_VQ_mpvol_3_91_pos.txt.gz
- filters/mpvol_mod/Nbr_VQ_mpvol_3_92_neg.txt.gz
- filters/mpvol_mod/Nbr_VQ_mpvol_3_92_pos.txt.gz
- filters/mpvol_mod/Nbr_VQ_mpvol_3_93_neg.txt.gz
- filters/mpvol_mod/Nbr_VQ_mpvol_3_93_pos.txt.gz
- filters/mpvol_mod/Nbr_VQ_mpvol_3_94_neg.txt.gz
- filters/mpvol_mod/Nbr_VQ_mpvol_3_94_pos.txt.gz
- filters/mpvol_mod/Nbr_VQ_mpvol_3_95_neg.txt.gz
- filters/mpvol_mod/Nbr_VQ_mpvol_3_95_pos.txt.gz
- filters/mpvol_mod/Nbr_VQ_mpvol_3_96_neg.txt.gz
- filters/mpvol_mod/Nbr_VQ_mpvol_3_96_pos.txt.gz
- filters/mpvol_mod/Nbr_VQ_mpvol_3_97_neg.txt.gz
- filters/mpvol_mod/Nbr_VQ_mpvol_3_97_pos.txt.gz
- filters/mpvol_mod/Nbr_VQ_mpvol_3_98_neg.txt.gz
- filters/mpvol_mod/Nbr_VQ_mpvol_3_98_pos.txt.gz
- filters/mpvol_mod/Nbr_VQ_mpvol_3_99_neg.txt.gz
- filters/mpvol_mod/Nbr_VQ_mpvol_3_99_pos.txt.gz
- filters/README.txt
- filters/sovol_mod/
- filters/sovol_mod/Nbr_VQ_sovol_1_80_neg.txt.gz
- filters/sovol_mod/Nbr_VQ_sovol_1_80_pos.txt.gz
- filters/sovol_mod/Nbr_VQ_sovol_1_81_neg.txt.gz
- filters/sovol_mod/Nbr_VQ_sovol_1_81_pos.txt.gz
- filters/sovol_mod/Nbr_VQ_sovol_1_82_neg.txt.gz
- filters/sovol_mod/Nbr_VQ_sovol_1_82_pos.txt.gz
- filters/sovol_mod/Nbr_VQ_sovol_1_83_neg.txt.gz
- filters/sovol_mod/Nbr_VQ_sovol_1_83_pos.txt.gz
- filters/sovol_mod/Nbr_VQ_sovol_1_84_neg.txt.gz
- filters/sovol_mod/Nbr_VQ_sovol_1_84_pos.txt.gz
- filters/sovol_mod/Nbr_VQ_sovol_1_85_neg.txt.gz
- filters/sovol_mod/Nbr_VQ_sovol_1_85_pos.txt.gz
- filters/sovol_mod/Nbr_VQ_sovol_1_86_neg.txt.gz
- filters/sovol_mod/Nbr_VQ_sovol_1_86_pos.txt.gz
- filters/sovol_mod/Nbr_VQ_sovol_1_87_neg.txt.gz
- filters/sovol_mod/Nbr_VQ_sovol_1_87_pos.txt.gz
- filters/sovol_mod/Nbr_VQ_sovol_1_88_neg.txt.gz
- filters/sovol_mod/Nbr_VQ_sovol_1_88_pos.txt.gz
- filters/sovol_mod/Nbr_VQ_sovol_1_89_neg.txt.gz
- filters/sovol_mod/Nbr_VQ_sovol_1_89_pos.txt.gz
- filters/sovol_mod/Nbr_VQ_sovol_1_90_neg.txt.gz
- filters/sovol_mod/Nbr_VQ_sovol_1_90_pos.txt.gz
- filters/sovol_mod/Nbr_VQ_sovol_1_91_neg.txt.gz
- filters/sovol_mod/Nbr_VQ_sovol_1_91_pos.txt.gz
- filters/sovol_mod/Nbr_VQ_sovol_1_92_neg.txt.gz
- filters/sovol_mod/Nbr_VQ_sovol_1_92_pos.txt.gz
- filters/sovol_mod/Nbr_VQ_sovol_1_93_neg.txt.gz
- filters/sovol_mod/Nbr_VQ_sovol_1_93_pos.txt.gz
- filters/sovol_mod/Nbr_VQ_sovol_1_94_neg.txt.gz
- filters/sovol_mod/Nbr_VQ_sovol_1_94_pos.txt.gz
- filters/sovol_mod/Nbr_VQ_sovol_1_95_neg.txt.gz
- filters/sovol_mod/Nbr_VQ_sovol_1_95_pos.txt.gz
- filters/sovol_mod/Nbr_VQ_sovol_1_96_neg.txt.gz
- filters/sovol_mod/Nbr_VQ_sovol_1_96_pos.txt.gz
- filters/sovol_mod/Nbr_VQ_sovol_1_97_neg.txt.gz
- filters/sovol_mod/Nbr_VQ_sovol_1_97_pos.txt.gz
- filters/sovol_mod/Nbr_VQ_sovol_1_98_neg.txt.gz
- filters/sovol_mod/Nbr_VQ_sovol_1_98_pos.txt.gz
- filters/sovol_mod/Nbr_VQ_sovol_1_99_neg.txt.gz
- filters/sovol_mod/Nbr_VQ_sovol_1_99_pos.txt.gz
- filters/sovol_mod/Nbr_VQ_sovol_2_80_neg.txt.gz
- filters/sovol_mod/Nbr_VQ_sovol_2_80_pos.txt.gz
- filters/sovol_mod/Nbr_VQ_sovol_2_81_neg.txt.gz
- filters/sovol_mod/Nbr_VQ_sovol_2_81_pos.txt.gz
- filters/sovol_mod/Nbr_VQ_sovol_2_82_neg.txt.gz
- filters/sovol_mod/Nbr_VQ_sovol_2_82_pos.txt.gz
- filters/sovol_mod/Nbr_VQ_sovol_2_83_neg.txt.gz
- filters/sovol_mod/Nbr_VQ_sovol_2_83_pos.txt.gz
- filters/sovol_mod/Nbr_VQ_sovol_2_84_neg.txt.gz
- filters/sovol_mod/Nbr_VQ_sovol_2_84_pos.txt.gz
- filters/sovol_mod/Nbr_VQ_sovol_2_85_neg.txt.gz
- filters/sovol_mod/Nbr_VQ_sovol_2_85_pos.txt.gz
- filters/sovol_mod/Nbr_VQ_sovol_2_86_neg.txt.gz
- filters/sovol_mod/Nbr_VQ_sovol_2_86_pos.txt.gz
- filters/sovol_mod/Nbr_VQ_sovol_2_87_neg.txt.gz
[truncated: 65 more entries]
