# Supplementary material for: PubChem3D: Shape compatibility filtering using molecular shape quadrupoles
Source: J Cheminform. 2011 Jul 20;3:25. doi: 10.1186/1758-2946-3-25 (PMC3158422; doi:10.1186/1758-2946-3-25)
Supplement: Additional file 1 — Quadrupole filters. A zip archive of text files containing information on the maximum quadrupole differences as a function of molecular volumes. [file 1758-2946-3-25-S1.ZIP › filters/README.txt]

########################################################################

  Title:
        PubChem3D: Shape compatibility filtering 
        using molecular shape quadrupoles.

  Authors:

        Sunghwan Kim, Evan E. Bolton, Stephen H. Bryant.

  Affiliation:

        National Center for Biotechnology Information (NCBI),
        National Library of Medicine (NLM),
        National Institutes of Health (NIH),
        Department of Health and Human Services (DHHS)

#########################################################################


####------------------####
#### Additional files ####
####------------------####

(0) Description:

        text files containing information on the maximum quadrupole differences
        as a function of molecular volumes stored in a zip archive.


(1) Filename convention

    Nbr_VQ_${voltype}_${quadtype}_${STthresh}_${direction}.txt

    - $voltype  : anvol (for analytic volume)
                  mpvol (for monopole volume)
                  sovol (for self-overlap volume).

    - $quadtype : 1 (for Qx)
                  2 (for Qy)
                  3 (for Qz)

    - $STthresh : an integer between 80 and 99.

    - $direction: pos (for Qi >= 0)
                  neg (for Qi <  0).


(2) Columns in the files.

    - Column 1: "binned" Volume 1
    - column 2: "binned" volume 2
    - column 3: the maximum possible difference in "binned" quadrupole component
                of interest for two conformers to be neighbors of each other.
